# Supplementary material for: Metabolic Redox Modulation by Agaricus bisporus Aqueous Extract in Honey Bee Cells
Source: Molecules. 2026 Jun 9;31(12):2011. doi: 10.3390/molecules31122011 (PMC13304580; doi:10.3390/molecules31122011)
Supplement: Supplementary file 1 [file molecules-31-02011-s001.zip]

Archive with 1 entries (1 files):
- molecules-4343718-supplementary.pdf
